# Supplementary material for: Runx1 protects against the pathological progression of osteoarthritis
Source: Bone Res. 2021 Dec 7;9:50. doi: 10.1038/s41413-021-00173-x (PMC8651727; doi:10.1038/s41413-021-00173-x)
Supplement: Supplementary file 1 — Source Data [file 41413_2021_173_MOESM1_ESM.xls]

## Sheet: Fig1b
Figure1b
	Original western blot images
																WB quantification in cartilage (WT Ratio )
	Beta-actin		Bright field			Runx1-joint		Bright field			Runx1-cartilage		Bright field				n=6	WT group	CKO group
																		0.98	0.56
																		1.01	0.46
																		1.03	0.48
																		0.98	0.38
																		0.97	0.23
																		0.97	0.31
																	mean	0.99	0.4
																	SD	0.02	0.12
																		Two-detailed Student T test
																		p_Value between the two groups=3.82323E-7

## Sheet: Fig1i
Figure1i
	OARSI(0-6)						Synovitis(0-3)						Osteophyte maturity(0-3)						Thickening of the subchondral bone plate(μm)
n=15		Wt(Runxff)		CKO(Runxff/Col2-CreER)				Wt(Runxff)		CKO(Runxff/Col2-CreER)				Wt(Runxff)		CKO(Runxff/Col2-CreER)				Wt(Runxff)		CKO(Runxff/Col2-CreER)
		Sham	ACLT	Sham	ACLT			Sham	ACLT	Sham	ACLT			Sham	ACLT	Sham	ACLT			Sham	ACLT	Sham	ACLT
	Group1#	0.1	4.1	0.2	5.9		Group1#	0.05	0.8	0.1	1.2		Group1#	0.05	1.8	0.1	2.5		Group1#	59.3	165.3	68.2	142.9
	Group2#	0.1	3.2	0.3	4.5		Group2#	0.1	1.5	0.2	1.3		Group2#	0.05	2.3	0.2	2.8		Group2#	70.5	102.3	32.6	119.2
	Group3#	0.2	3.8	0.3	4.9		Group3#	0.05	0.6	0.2	1.5		Group3#	0.1	2.9	0.2	2.6		Group3#	92.2	92.2	68.2	109.8
	Group4#	0.1	4.6	0.4	5.1		Group4#	0.1	0.5	0.1	1.2		Group4#	0.1	3.2	0.2	3.5		Group4#	50.2	85.8	44.9	137.2
	Group5#	0.3	4.9	0.5	5.2		Group5#	0.2	0.1	0.1	0.3		Group5#	0.05	2.2	0.1	1.9		Group5#	73.2	110.2	84.2	96.3
	Group6#	0.3	4.2	0.1	4.4		Group6#	0.1	0.3	0.3	0.9		Group6#	0.1	1.2	0.1	2.1		Group6#	66.2	105.9	132.2	143.2
	Group7#	0.1	4.3	0.2	4.8		Group7#	0.1	0.2	0.05	0.5		Group7#	0.2	0.6	0.2	2.4		Group7#	43.2	143.6	46.5	139.5
	Group8#	0.1	2.8	0.2	3.9		Group8#	0.05	0.1	0.2	1.8		Group8#	0.2	1.8	0.3	2.5		Group8#	100.2	152.1	112.3	166.2
	Group9#	0.2	2.2	0.4	3.2		Group9#	0.05	1.2	0.1	1.9		Group9#	0.2	2.1	0.2	2.8		Group9#	91.5	132.2	62.3	178.2
	Group10#	0.3	4.8	0.6	5.7		Group10#	0.1	0.7	0.1	2.6		Group10#	0.1	1.3	0.1	2.4		Group10#	63.6	82.5	49.5	199.2
	Group11#	0.3	4.5	0.4	5.1		Group11#	0.2	0.4	0.1	1.4		Group11#	0.1	2.8	0.1	1.9		Group11#	62.1	88.3	55.5	175.9
	Group12#	0.1	4.7	0.2	4.9		Group12#	0.2	0.3	0.1	0.5		Group12#	0.1	2.4	0.2	3.2		Group12#	43.5	186.3	87.3	90.1
	Group13#	0.1	4.2	0.3	4.7		Group13#	0.05	1	0.2	1.2		Group13#	0.1	2.6	0.1	2.5		Group13#	82.9	69.25	67.5	145.3
	Group14#	0.2	4.6	0.2	4.7		Group14#	0.1	0.5	0.1	0.6		Group14#	0.05	1.5	0.1	2.9		Group14#	72.5	92.25	68.2	133.6
	Group15#	0.1	3.9	0.4	4.5		Group15#	0.1	0.8	0.3	0.9		Group15#	0.1	1.9	0.1	2.4		Group15#	54.2	82.6	38.9	121.4
	T-test						T-test						T-test						T-test
	p_Value between Sham and ACLT in Wt(Runxff)=1.09476E-17						p_Value between Sham and ACLT in Wt(Runxff)=6.60023E-05						p_Value between Sham and ACLT in Wt(Runxff)=2.65889E-11						p_Value between Sham and ACLT in Wt(Runxff)=0.000145
	p_Value between Sham and ACLT in CKO(Runxff/Col2-CreER)=5.67761E-21						p_Value between Sham and ACLT in CKO(Runxff/Col2-CreER)=4.98166E-07						p_Value between Sham and ACLT in CKO(Runxff/Col2-CreER)=1.09846E-18						p_Value between Sham and ACLT in CKO(Runxff/Col2-CreER)=2.14027E-07
	p_Value between Wt(Runxff) and CKO(Runxff/Col2-CreER) in ACLT groups=0.011257						p_Value between Wt(Runxff) and CKO(Runxff/Col2-CreER) in ACLT groups=0.004554						p_Value between Wt(Runxff) and CKO(Runxff/Col2-CreER) in ACLT groups=0.021985						p_Value between Wt(Runxff) and CKO(Runxff/Col2-CreER) in ACLT groups=0.031584

## Sheet: Fig2d
Figure2d
	Growth plate width (Ratio to WT Sham)
	n=5	WT Sham group	WT ACLT group	CKO Sham group	CKO ACLT group
		0.99	0.63	0.86	0.34
		1	0.54	0.97	0.38
		1.01	0.36	0.99	0.23
		0.97	0.49	0.98	0.26
		0.99	0.48	0.95	0.29
	mean	0.99	0.5	0.95	0.3
	SD	0.015	0.098	0.052	0.06
		Two-detailed Student T test
		p_Value between WT Sham and WT ACLT=3.94479E-06
		p_Value between CKO Sham and CKO ACLT=8.6557E-06
		p_Value between WT Sham and CKO Sham=0.123131225
		p_Value between WT Sham and CKO Sham=0.123131225
		p_Value between WT ACLT and CKO ACLT=0.00468912

## Sheet: Fig2e
Figure2e
	Ratios of Bone volume/Tisse volume
		n=5	WT Sham group	WT ACLT group	CKO Sham group	CKO ACLT group
			0.88	0.45	0.89	0.19
			0.91	0.49	0.82	0.27
			0.85	0.54	0.86	0.41
			0.89	0.36	0.74	0.21
			0.87	0.41	0.79	0.09
		mean	0.88	0.45	0.82	0.23
		SD	0.022	0.07	0.059	0.118
			Two-deteiled Student T test
			p_Value between WT Sham and WT ACLT=1.06714E-06
			p_Value between CKO Sham and CKO ACLT=8.78752E-06
			p_Value between WT Sham and CKO Sham=0.065312817
			p_Value between WT ACLT and CKO ACLT=0.007741639

## Sheet: Figure3c
Figure3c
	Hyaline cartilage width (Ratio to WT Sham)
	n=4	WT Sham group	WT ACLT group	ACLT AAV-GFP	ACLT AAV-Runx1
		0.98	0.55	0.42	0.99
		1.03	0.59	0.4	0.89
		0.97	0.57	0.39	0.98
		0.98	0.61	0.51	0.94
	mean	0.99	0.58	0.43	0.95
	SD	0.027	0.026	0.055	0.045
		Two-detailed Student T test
		p_Value between WT Sham and WT ACLT=5.89724E-07
		p_Value between WT Sham and ACLT AAV-GFP=1.69865E-06
		p_Value between WT Sham and ACLT AAV-Runx1=1.181325468
		p_Value between ACLT AAV-GFP and ACLT AAV-Runx1=6.45149E-06

## Sheet: Figure3g
Figure3g
	OARSI(0-6)					Synovitis(0-3)					Osteophyte maturity(0-3)					Thickening of the subchondral bone plate(μm)
n=15		Wt(C57)		AAV cure			Wt(C57)		AAV cure			Wt(C57)		AAV cure			Wt(C57)		AAV cure
		Sham	ACLT	AAV/GFP-ACLT	AAV/Runx1-ACLT		Sham	ACLT	AAV/GFP-ACLT	AAV/Runx1-ACLT		Sham	ACLT	AAV/GFP-ACLT	AAV/Runx1-ACLT		Sham	ACLT	AAV/GFP-ACLT	AAV/Runx1-ACLT
	Group1#	0.2	4.8	5.3	0.8	Group1#	0.2	1.1	0.5	0.4	Group1#	0.1	1.2	1.9	1.2	Group1#	85.2	115.6	163.2	133.5
	Group2#	0.1	4.6	4.9	0.5	Group2#	0.2	0.2	0.8	0.3	Group2#	0.2	2.2	2.2	0.4	Group2#	70.4	120.3	102.5	99.5
	Group3#	0.2	3.1	4.7	0.1	Group3#	0.1	0.5	0.9	0.4	Group3#	0.1	2.5	2.9	0.8	Group3#	69.1	183.2	132.8	72.1
	Group4#	0.3	3.3	3.1	0.6	Group4#	0.05	0.6	1.6	0.3	Group4#	0.1	1.6	3.6	1.3	Group4#	60.2	80.6	87.6	62.8
	Group5#	0.2	4.2	4.8	0.1	Group5#	0.1	0.5	0.2	0.4	Group5#	0.1	3.5	1.1	0.7	Group5#	46.5	94.2	155.3	48.8
	Group6#	0.2	4.8	5.5	0.2	Group6#	0.2	1.4	0.5	0.2	Group6#	0.01	2.4	1.5	0.9	Group6#	62.5	100.2	60.3	121.5
	Group7#	0.1	2.5	3.1	0.8	Group7#	0.2	0.3	0.7	0.1	Group7#	0.1	1.3	0.7	0.4	Group7#	55.1	176.2	115.9	101.9
	Group8#	0.1	1.8	3.2	0.2	Group8#	0.1	0.5	0.9	0.2	Group8#	0.01	1.2	1.4	0.2	Group8#	89.1	85.3	174.2	63.5
	Group9#	0.3	3.8	4.6	1.2	Group9#	0.1	0.7	1.1	0.3	Group9#	0.1	2.5	1.8	1.6	Group9#	112.2	126.3	114.5	88.5
	Group10#	0.1	4.9	1.6	3.2	Group10#	0.1	0.8	0.2	0.1	Group10#	0.05	1.4	2.1	1.9	Group10#	65.2	112.2	130.5	87.5
	Group11#	0.1	5.1	2.5	2.5	Group11#	0.1	0.9	1.1	0.3	Group11#	0.1	2.6	2.8	2.5	Group11#	66.7	89.3	49.6	130.2
	Group12#	0.2	4.3	4.8	0.1	Group12#	0.1	0.4	0.2	0.1	Group12#	0.05	2.6	1.7	1.1	Group12#	78.2	91.7	178.2	65.4
	Group13#	0.1	4.5	3.9	2.1	Group13#	0.2	0.5	0.4	0.4	Group13#	0.05	1.5	2.9	0.8	Group13#	92.2	168.2	162.6	70.2
	Group14#	0.1	5.3	4.9	0.3	Group14#	0.05	1.2	0.5	0.4	Group14#	0.1	2.8	2.3	1.3	Group14#	60.2	82.1	76.8	102.9
	Group15#	0.2	3.7	5.1	0.5	Group15#	0.1	0.4	0.7	0.9	Group15#	0.2	0.9	2.1	1.2	Group15#	54.5	173.6	152.3	111.4
	T-test					T-test					T-test					T-test
	p_Value between Sham and ACLT in Wt(C57)=8.06357E-15					p_Value between Sham and ACLT in Wt(C57)=2.17213E-06					p_Value between Sham and ACLT in Wt(C57)=1.54686E-10					p_Value between Sham and ACLT in Wt(C57)=8.41114E-05
	p_Value between ACLT/GFP-ACLT and ACLT/Runx1-ACLT=4.52879E-09					p_Value between ACLT/GFP-ACLT and ACLT/Runx1-ACLT=0.003229					p_Value between ACLT/GFP-ACLT and ACLT/Runx1-ACLT=0.000551					p_Value between ACLT/GFP-ACLT and ACLT/Runx1-ACLT=0.014604
	p_Value between ACLT (C57) and AAV/GFP-ACLT=0.828859					p_Value between ACLT (C57) and AAV/GFP-ACLT=0.883939					p_Value between ACLT (C57) and AAV/GFP-ACLT=0.8491599					p_Value between ACLT (C57) and AAV/GFP-ACLT=0.7928889
	p_Value between Sham (C57) and AAV/Runx1-ACLT=0.008074					p_Value between Sham (C57) and AAV/Runx1-ACLT=0.001058					p_Value between Sham (C57) and AAV/Runx1-ACLT=7.17842E-07					p_Value between Sham (C57) and AAV/Runx1-ACLT=0.024098

## Sheet: Figure4d
Figure4d
	Growth plate width (Ratio to WT Sham)
	n=4	WT Sham group	WT ACLT group	ACLT AAV-GFP	ACLT AAV-Runx1
		0.97	0.46	0.54	0.91
		0.99	0.55	0.48	0.81
		0.98	0.62	0.41	0.88
		1.02	0.38	0.46	0.96
	mean	0.99	0.5	0.47	0.89
	SD	0.022	0.1	0.054	0.063
		Two-detailed Student T test
		p_Value between WT Sham and WT ACLT=9.7588E-05
		p_Value between WT Sham and ACLT AAV-GFP=1.98054E-06
		p_Value between WT Sham and ACLT AAV-Runx1=0.023544841
		p_Value between ACLT AAV-GFP and ACLT AAV-Runx1=5.44982E-05

## Sheet: Figure4e
Figure4e
	Ratios of Bone volume/Tisse volume
		n=4	WT Sham group	WT ACLT group	ACLT AAV-GFP	ACLT AAV-Runx1
			0.9	0.44	0.48	0.89
			0.85	0.56	0.41	0.92
			0.84	0.58	0.27	0.83
			0.89	0.46	0.36	0.76
		mean	0.87	0.51	0.38	0.85
		SD	0.029	0.07	0.088	0.071
			Two-detailed Student T test
			p_Value between WT Sham and WT ACLT=7.97007E-05
			p_Value between WT Sham and ACLT AAV-GFP=4.31868E-05
			p_Value between WT Sham and ACLT AAV-Runx1=0.620219966
			p_Value between ACLT AAV-GFP and ACLT AAV-Runx1=0.000164836

## Sheet: Fig5b
Figure5b	Term	Count(number)	RichFactor(Count vs Total)	P-Value
	cGMP-PKG signaling pathway	9	0.0520231	0.000285304
	TGF-beta signaling pathway	6	0.0714286	0.000631268
	Phosphatidylinositol signaling system	5	0.049505	0.00788211
	Cytokine-cytokine receptor interaction	8	0.0301887	0.014646
	Rap1 signaling pathway	7	0.0324074	0.0155307
	Neurotrophin signaling pathway	5	0.0409836	0.0162858
	Fatty acid degradation	3	0.0666667	0.0181066
	Rheumatoid arthritis	4	0.0465116	0.0206914
	N-Glycan biosynthesis	3	0.0612245	0.0223711
	ErbB signaling pathway	4	0.0444444	0.0238338
	Mineral absorption	3	0.0576923	0.0258973
	Phospholipase D signaling pathway	5	0.0342466	0.0314503
	cAMP signaling pathway	6	0.0298507	0.0339346
	Glycerolipid metabolism	3	0.0508475	0.0352119
	Metabolic pathways	22	0.0177419	0.0374393
	mTOR signaling pathway	5	0.0322581	0.0388454
	Hippo signaling pathway	11	0.0714286	0.0469796
	Regulation of actin cytoskeleton	6	0.0273973	0.0475995

## Sheet: Fig5c
Figure5c	Term	Count(number)	RichFactors(Count vsTotal)	PValue
	Positive regulation of transcription from RNA polymerase II promoter	31	10.473	0.000307891
	Phosphatidylinositol-3-phosphate biosynthetic process	6	2.02703	0.000952563
	Skeletal system development	9	3.04054	0.00136346
	SMAD protein signal transduction	6	2.02703	0.00274524
	Heterophilic cell-cell adhesion via plasma membrane cell adhesion molecules	5	1.68919	0.00750115
	Negative regulation of transcription from RNA polymerase II promoter	21	7.09459	0.00882774
	Calcium-dependent cell-cell adhesion via plasma membrane cell adhesion molecules	4	1.35135	0.00912641
	Negative regulation of protein phosphorylation	5	1.68919	0.0148951
	Positive regulation of bone mineralization	4	1.35135	0.0168414
	Adherens junction organization	4	1.35135	0.0195466
	Regulation of N-methyl-D-aspartate selective glutamate receptor activity	3	1.01351	0.0221161
	Protein targeting	4	1.35135	0.0224775
	Regulation of alpha-amino-3-hydroxy-5-methyl-4-isoxazole propionate selective glutamate receptor activity	3	1.01351	0.0250199
	Signal transduction by protein phosphorylation	4	1.35135	0.030792
	Low-density lipoprotein particle mediated signaling	2	0.675676	0.0308456
	Rac protein signal transduction	3	1.01351	0.0345852
	Ossification	5	1.68919	0.0360082
	Homophilic cell adhesion via plasma membrane adhesion molecules	7	2.36486	0.0371107
	Cytokinesis	4	1.35135	0.0384497
	Positive regulation of pathway-restricted SMAD protein phosphorylation	4	1.35135	0.0384497
	Negative regulation of cell growth	6	2.02703	0.0406136
	Regulation of transcription from RNA polymerase II promoter	13	4.39189	0.0434518
	Cellular response to calcium ion	4	1.35135	0.0447686
	Positive regulation of cell-matrix adhesion	3	1.01351	0.0453263

[truncated: 12 more sheets: Fig5d, Fig5e, Fig6a, Fig6d, Fig6e, Fig6f, Fig6g, Fig7a, Fig7b, Fig7g, Fig7i, Fig7h]
