# Supplementary material for: Runx1 protects against the pathological progression of osteoarthritis
Source: Bone Res. 2021 Dec 7;9:50. doi: 10.1038/s41413-021-00173-x (PMC8651727; doi:10.1038/s41413-021-00173-x)
Supplement: Supplementary file 4 — Supplementary TableS1 [file 41413_2021_173_MOESM4_ESM.xls]

## Sheet: Sheet1
TableS1. The detailed information of reported proteins associated with Runx1.
Gene Name	References	Description
AES	J. Cell. Sci. Jun. 01, 2000; 113(0);2221-31	Groucho/TLE/R-esp proteins associate with the nuclear matrix and repress RUNX (CBF(alpha)/AML/PEBP2(alpha)) dependent activation of tissue-specific gene transcription.
ASH2L	Mol. Cell Feb. 10, 2012; 45(3);330-43	Direct recruitment of polycomb repressive complex 1 to chromatin by core binding transcription factors.
BMI1	Mol. Cell Feb. 10, 2012; 45(3);330-43	Direct recruitment of polycomb repressive complex 1 to chromatin by core binding transcription factors.
C17ORF79	Cell Death Differ. 2012 May;19(5):900-8	The histone- and PRMT5-associated protein COPR5 is required for myogenic differentiation.
CBFA2T2	Mol. Cell. Biol. Feb. 01, 1998; 18(2);846-58	The AML1-MTG8 leukemic fusion protein forms a complex with a novel member of the MTG8(ETO/CDR) family, MTGR1.
CBFA2T3	Blood May. 24, 2012; 119(21);4953-62	PRMT1 interacts with AML1-ETO to promote its transcriptional activation and progenitor cell proliferative potential.
CBFB	PLoS ONE Mar. 03, 2010; 5(2);e9425	CBF Subunits, Runx1 and CBFβ, Interact with MyoD in Proliferating Myoblasts
CBX3	Mol. Cell Feb. 10, 2012; 45(3);330-43	Direct recruitment of polycomb repressive complex 9 to chromatin by core binding transcription factors.
CDK1	J. Biol. Chem. Jan. 07, 2011; 286(1);208-15	Phosphorylation of RUNX1 by cyclin-dependent kinase reduces direct interaction with HDAC1 and HDAC3.
CDK6	Mol. Cell Feb. 10, 2012; 45(3);330-43	Direct recruitment of polycomb repressive complex 12 to chromatin by core binding transcription factors.
CEBPB	Mol. Cell. Biol. Mar. 01, 1996; 16(3);1231-40	CCAAT enhancer-binding protein (C/EBP) and AML1 (CBF alpha2) synergistically activate the macrophage colony-stimulating factor receptor promoter.
EFNA2	Mol. Cell. Biol. May. 01, 1999; 19(5);3635-44	Functional and physical interactions between AML1 proteins and an ETS protein, MEF: implications for the pathogenesis of t(8;21)-positive leukemias.
EP300	EMBO J. Sep. 06, 2006; 25(17);3955-65	Roles of HIPK1 and HIPK2 in AML1- and p300-dependent transcription, hematopoiesis and blood vessel formation.
DNMT1	Cancer Res. Feb. 15, 2005; 65(4);1277-84	Interplay of RUNX1/MTG8 and DNA methyltransferase 1 in acute myeloid leukemia.
ELAVL1	EMBO J. May. 06, 2009; 28(9);1271-82	Ubiquitin-mediated proteolysis of HuR by heat shock.
ELF2	Mol. Cell. Biol. May. 01, 1999; 19(5);3635-44	Functional and physical interactions between AML1 proteins and an ETS protein, MEF: implications for the pathogenesis of t(8;21)-positive leukemias.
ELF4	Mol. Cell. Biol. May. 01, 1999; 19(5);3635-44	Functional and physical interactions between AML1 proteins and an ETS protein, MEF: implications for the pathogenesis of t(8;21)-positive leukemias.
ETS1	Mol. Cell. Biol. May. 01, 1999; 19(5);3635-44	Functional and physical interactions between AML1 proteins and an ETS protein, MEF: implications for the pathogenesis of t(8;21)-positive leukemias.
FHL2	J. Biol. Chem. Nov. 07, 2008; 283(45);30861-7	Tumor necrosis factor receptor-associated factor 6 is an intranuclear transcriptional coactivator in osteoclasts.
FLI1	Mol. Cell Feb. 10, 2012; 45(3);330-43	Direct recruitment of polycomb repressive complex 13 to chromatin by core binding transcription factors.
FOS	J. Biol. Chem. Jun. 08, 2001; 276(23);20029-38	AP-1 and Cbfa/runt physically interact and regulate parathyroid hormone-dependent MMP13 expression in osteoblasts through a new osteoblast-specific element 2/AP-1 composite element.
GATA1	Mol. Cell Feb. 10, 2012; 45(3);330-43	Direct recruitment of polycomb repressive complex 10 to chromatin by core binding transcription factors.
GATA2	Mol. Cell Feb. 10, 2012; 45(3);330-43	Direct recruitment of polycomb repressive complex 11 to chromatin by core binding transcription factors.
HCFC1	Mol. Cell Feb. 10, 2012; 45(3);330-43	Direct recruitment of polycomb repressive complex 1 to chromatin by core binding transcription factors.
HDAC1	J. Biol. Chem. Jan. 07, 2011; 286(1);208-15	Phosphorylation of RUNX1 by cyclin-dependent kinase reduces direct interaction with HDAC1 and HDAC3.
HDAC2	FASEB J. May. 01, 2008; 22(5);1369-79	Mechanism for ubiquitylation of the leukemia fusion proteins AML1-ETO and PML-RARα
HDAC3	J. Biol. Chem. Jan. 07, 2011; 286(1);208-15	Phosphorylation of RUNX1 by cyclin-dependent kinase reduces direct interaction with HDAC1 and HDAC3.
HIPK2	EMBO J. Sep. 06, 2006; 25(17);3955-65	Roles of HIPK1 and HIPK2 in AML1- and p300-dependent transcription, hematopoiesis and blood vessel formation.
HLA-DMA	Blood May. 24, 2012; 119(21);4953-62	PRMT1 interacts with AML1-ETO to promote its transcriptional activation and progenitor cell proliferative potential.
JUN	J. Biol. Chem. Jun. 08, 2001; 276(23);20029-38	AP-1 and Cbfa/runt physically interact and regulate parathyroid hormone-dependent MMP13 expression in osteoblasts through a new osteoblast-specific element 2/AP-1 composite element.
KAT6A	EMBO J. Dec. 17, 2001; 20(24);7184-96	Activation of AML1-mediated transcription by MOZ and inhibition by the MOZ-CBP fusion protein.
KAT6B	Oncogene Apr. 18, 2002; 21(17);2729-40	MOZ and MORF histone acetyltransferases interact with the Runt-domain transcription factor Runx2.
MLL	Blood Dec. 15, 2011; 118(25);6544-52	The ability of MLL to bind RUNX1 and methylate H3K4 at PU.1 regulatory regions is impaired by MDS/AML-associated RUNX1/AML1 mutations.
MYOD1	PLoS ONE Mar. 03, 2010; 5(2);e9425	The core binding factor CBF negatively regulates skeletal muscle terminal differentiation.
NCOR1	Mol. Cell May. 01, 2000; 5(5);811-20	Oligomerization of RAR and AML1 transcription factors as a novel mechanism of oncogenic activation.
NR4A2	Nat Commun Apr. 01, 2011; 2(0);269	physical and functional interaction between Runx1 and Nr4a2
PAX5	J. Biol. Chem. Aug. 27, 1999; 274(35);24671-6	AML1 (CBFalpha2) cooperates with B cell-specific activating protein (BSAP/PAX5) in activation of the B cell-specific BLK gene promoter.
PCGF5	Mol. Cell Feb. 10, 2012; 45(3);330-43	Direct recruitment of polycomb repressive complex 1 to chromatin by core binding transcription factors.
PHC1	Mol. Cell Feb. 10, 2012; 45(3);330-43	Direct recruitment of polycomb repressive complex 7 to chromatin by core binding transcription factors.
PML	FASEB J. May. 01, 2008; 22(5);1369-79	Mechanism for ubiquitylation of the leukemia fusion proteins AML1-ETO and PML-RARalpha.
PRMT1	Blood May. 24, 2012; 119(21);4953-62	PRMT1 interacts with AML1-ETO to promote its transcriptional activation and progenitor cell proliferative potential.
RARA	FASEB J. May. 01, 2008; 22(5);1369-79	Mechanism for ubiquitylation of the leukemia fusion proteins AML1-ETO and PML-RARalpha.
RBM14	J. Cell. Biochem. Oct. 01, 2009; 108(2);378-87	Co-activator activator (CoAA) prevents the transcriptional activity of Runt domain transcription factors.
RING1	Mol. Cell Feb. 10, 2012; 45(3);330-43	Direct recruitment of polycomb repressive complex 1 to chromatin by core binding transcription factors.
RNF2	Mol. Cell Feb. 10, 2012; 45(3);330-43	Direct recruitment of polycomb repressive complex 4 to chromatin by core binding transcription factors.
RNF85	J. Biol. Chem. Nov. 07, 2008; 283(45);30861-7	Tumor necrosis factor receptor-associated factor 6 is an intranuclear transcriptional coactivator in osteoclasts.
RUNX1	FASEB J. May. 01, 2008; 22(5);1369-79	Mechanism for ubiquitylation of the leukemia fusion proteins AML1-ETO and PML-RARalpha.
RUNX1T1	Blood May. 24, 2012; 119(21);4953-62	PRMT1 interacts with AML1-ETO to promote its transcriptional activation and progenitor cell proliferative potential.
SET	Mol. Cell Feb. 10, 2012; 45(3);330-43	Direct recruitment of polycomb repressive complex 2 to chromatin by core binding transcription factors.
SIAH1	FASEB J. May. 01, 2008; 22(5);1369-79	Mechanism for ubiquitylation of the leukemia fusion proteins AML1-ETO and PML-RARalpha.
SIN3A	Mol. Cell. Biol. Feb. 01, 2004; 24(3);1033-43	The corepressor mSin3A regulates phosphorylation-induced activation, intranuclear location, and stability of AML1
SMAD1	J. Biol. Chem. Oct. 29, 1999; 274(44);31577-82	Interaction and functional cooperation of PEBP2/CBF with Smads. Synergistic induction of the immunoglobulin germline Calpha promoter.
SMAD2	J. Biol. Chem. Oct. 29, 1999; 274(44);31577-82	Interaction and functional cooperation of PEBP2/CBF with Smads. Synergistic induction of the immunoglobulin germline Calpha promoter.
SMAD3	J. Biol. Chem. Oct. 29, 1999; 274(44);31577-82	Interaction and functional cooperation of PEBP2/CBF with Smads. Synergistic induction of the immunoglobulin germline Calpha promoter.
SMAD5	J. Biol. Chem. Oct. 29, 1999; 274(44);31577-82	Interaction and functional cooperation of PEBP2/CBF with Smads. Synergistic induction of the immunoglobulin germline Calpha promoter.
SMARCA4	J. Cell. Physiol. Nov. 01, 2010; 225(2);569-76	The human SWI/SNF complex associates with RUNX1 to control transcription of hematopoietic target genes.
SMARCB1	J. Cell. Physiol. Nov. 01, 2010; 225(2);569-76	The human SWI/SNF complex associates with RUNX1 to control transcription of hematopoietic target genes.
SMARCC1	J. Cell. Physiol. Nov. 01, 2010; 225(2);569-76	The human SWI/SNF complex associates with RUNX1 to control transcription of hematopoietic target genes.
SMARCC2	Mol. Cell Feb. 10, 2012; 45(3);330-43	Direct recruitment of polycomb repressive complex 6 to chromatin by core binding transcription factors.
SMARCD1	Mol. Cell Feb. 10, 2012; 45(3);330-43	Direct recruitment of polycomb repressive complex 3 to chromatin by core binding transcription factors.
SMARCE1	Mol. Cell Feb. 10, 2012; 45(3);330-43	Direct recruitment of polycomb repressive complex 5 to chromatin by core binding transcription factors.
SPEN	Mol. Cell. Biol. May. 01, 2008; 28(10);3502-12	ETO, but not leukemogenic fusion protein AML1/ETO, augments RBP-Jkappa/SHARP-mediated repression of notch target genes.
STUB1	Biochem. Biophys. Res. Commun. Aug. 14, 2009; 386(1);242-6	CHIP functions an E3 ubiquitin ligase of Runx1
SUV39H1	Oncogene Aug. 14, 2003; 22(34);5229-37	SUV39H1 interacts with AML1 and abrogates AML1 transactivity. AML1 is methylated in vivo.
TAL1	Proc. Natl. Acad. Sci. U.S.A. Jun. 23, 2009; 106(25);10141-6	LSD1-mediated epigenetic modification is required for TAL1 function and hematopoiesis.
TCF3	Science Aug. 27, 2004; 305(5688);1286-9	E protein silencing by the leukemogenic AML1-ETO fusion protein.
TCF12	Science Aug. 27, 2004; 305(5688);1286-9	E protein silencing by the leukemogenic AML1-ETO fusion protein.
TLE1	Proc. Natl. Acad. Sci. U.S.A. Sep. 29, 1998; 95(20);11590-5	Transcriptional repression by AML1 and LEF-1 is mediated by the TLE/Groucho corepressors.
TRIM33	Cell Jul. 09, 2010; 142(1);133-43	TIF1gamma controls erythroid cell fate by regulating transcription elongation.
UBC	Biochem. Biophys. Res. Commun. Aug. 14, 2009; 386(1);242-6	CHIP functions an E3 ubiquitin ligase of Runx1
UBE2L6	FASEB J. May. 01, 2008; 22(5);1369-79	Mechanism for ubiquitylation of the leukemia fusion proteins AML1-ETO and PML-RARalpha.
VDR	Cancer Res. Dec. 01, 2002; 62(23);7050-8	AML-associated translocation products block vitamin D(3)-induced differentiation by sequestering the vitamin D(3) receptor.
WDR5	Mol. Cell Feb. 10, 2012; 45(3);330-43	Direct recruitment of polycomb repressive complex 1 to chromatin by core binding transcription factors.
YAP1	EMBO J. May. 04, 1999; 18(9);2551-62	A WW domain-containing yes-associated protein (YAP) is a novel transcriptional co-activator
